# Supplementary material for: Findings on In Vitro Transporter-Mediated Drug Interactions and Their Follow-Up Actions for Labeling: Analysis of Drugs Approved by US FDA between 2017 and 2021
Source: Pharmaceutics. 2022 Sep 29;14(10):2078. doi: 10.3390/pharmaceutics14102078 (PMC9607947; doi:10.3390/pharmaceutics14102078)
Supplement: Supplementary file 1 [file pharmaceutics-14-02078-s001.zip]

Archive with 1 entries (1 files):
- pharmaceutics-1894852-supplementary.pdf
